# Supplementary material for: Advances in Host Depletion and Pathogen Enrichment Methods for Rapid Sequencing–Based Diagnosis of Bloodstream Infection
Source: J Mol Diagn. 2024 Jun 24;26(9):741–53. doi: 10.1016/j.jmoldx.2024.05.008 (PMC12178389; doi:10.1016/j.jmoldx.2024.05.008)
Supplement: Supplemental Table S1 [file mmc1.xlsx]

## Sheet: S1
Sample Preparation Techniques	Application	Approach	Specific method/tool	Pros	Cons	Samples tested	Species tested for benchmarking	Bacteria spiked (CFU/mL)	Analytical sensitivity	Target enrichment efficiency (cell/DNA)	Host depletion efficiency (cell/DNA)	Bacterial recovery rate (%, DNA/cell)	Protocol/kits [citation]
Physical	Freshly collected patient samples (Pre-DNA extraction)	Filtration	-	•Cost effective •Rapid •Simple	•Potential loss of intracellular pathogens •Efficiency hindered by blockages •Requires fresh sample/intact bacterial cells	Sputa	S. aureus	10^4 to 10^7	Not reported	Not reported	Not reported	46 to 57% (cell)	Kloß S et al. 2015 [22]
						Urine	E. coli	10^7	Not reported	10 fold (cell)	Not reported	Up to 91% (cell)	Zhang P et al. 2021 [23]
		Centrifugation	-	•Cost effective •Rapid •Simple	•Potential loss of intracellular pathogens •Recovery rate reduces with complex samples •Requires fresh sample/intact bacterial cells	Whole blood	E. coli	10^5	Not reported	Not reported	Not reported	40% (cell)	Pitt WG et al. 2006 [24]
						Whole blood	E. coli	10^6	Not reported	Not reported	94% (cell; RBC)	36% (cell)	Alizadeh M et al. 2006 [25]
		Microfluidic methods	Dielectrophoresis Inertial microfluidics Acoustophoresis	•Highly reproducible •Automated	•Potential loss of intracellular pathogens •Recovery rate significantly reduces with complex samples •Requires fresh sample/intact bacterial cells •Some devices can be costly •Most devices cannot process large sample volume	Whole blood (diluted)	E. coli, S. aureus, C. albicans	10^4	Not reported	Not reported	Not reported	97% (cell)	Bisceglia E et al. 2015 [26]
						Whole blood (diluted)	Nine bacterial species	10^3 to 10^7	~10^3	Not reported	Not reported	Up to 91.5% (cell)	Cai D et al. 2014 [27]
						Whole blood	E. coli	~10^6	Not reported	Not reported	92% (cell; WBC)	76% (cell)	Faridi MA et al. 2017 [28]
						Whole blood & 7.5 Hrs blood culture	E. coli,K. pneumoniae,P.aeruginosa,S. aureus	10^1 to 10^4	~10^2 (Species) ~10^5 (AMR)	Not reported	Not reported	>65% (cell)	Hou HW et al. 2015 [29]
Physicochemical	Freshly collected patient samples (Pre-DNA extraction)	Selective host depletion	Osmotic lysis (H2O) Chemical lysis (Saponin, Triton-X100, CHAPS)	•Cost effective •Rapid •Highly efficient host depletion	•Possible lysis of some bacterial species •Requires fresh sample/intact bacterial cells •Recovery rate reduces with complex samples	Whole blood (mock) & Whole blood (patient)	Not reported	1 to 10^3	10	Not reported	Not reported	up to 99% (DNA)	Trung NT et al. 2019 [06]
						Whole blood (mock)	B. anthracis, Y. pestis, F. tularensis	10^3 to 10^5	10^3 to 10^4	2.5 to 5.9 fold (DNA)	>99% (DNA)	Not reported	Israeli, O. et al. 2020 [57]
						Saliva (mock)	Not reported	Not reported	Not reported	Not reported	Not reported	Not reported	Marotz CA et al. 2018 [30]
						Respiratory (mock) & Respiratory (patient)	7 Species	10^3 to 10^4	10^3 to 10^5	Not reported	99.9% (DNA)	1 to 99% (DNA)	Charalampous T et al. 2019 [32]
						Sputum (patient)	Not reported	Not reported	Not reported	5 fold (DNA)	~32%	Not reported	Nelson, M. T. et al. 2019 [58]
						Saliva (mock)	Not reported	Not reported	Not reported	Not reported	Not reported	Not reported	QIAamp DNA Microbiome - Marotz CA et al. 2018 [30]
						Tissue (patient)	Not reported	Not reported	Not reported	>10 fold (DNA)	>99% (DNA)	Not reported	QIAamp DNA Microbiome - Heravi FS et al. 2020 [31]
						Saliva (mock)	Not reported	Not reported	Not reported	Not reported	Not reported	Not reported	MolYsis - Marotz CA et al. 2018 [30]
						Sputum (patient)	Not reported	Not reported	Not reported	Not reported	~15 to 20% (DNA)	Not reported	MolYsis - Nelson, M. T. et al. 2019 [58]
						Tissue (patient)	Not reported	Not reported	Not reported	13.6% (DNA)	~54% (DNA)	Not reported	MolYsis - Heravi FS et al. 2020 [31]
						Tissue (patient)	Not reported	Not reported	Not reported	>10 fold (DNA)	>99% (DNA)	Not reported	Zymo HostZERO - Heravi FS et al. 2020 [31]
						Cerebrospinal fluid & nasopharyngeal aspirate (mock & patient)	6 bacteria 2 viral species	10^5 to 10^6	Not reported	20 to 600 fold (DNA)	Up to 99%	Not reported	Hasan MR et al. 2016 [33]
		Selective pathogen enrichment	Immunomagnetic cell separation (Fc-MBL, Zn-DPA, LysE35A etc)	•Rapid •Simple	•Potential loss of intracellular pathogens •Efficiency reduces with complex samples •Requires fresh sample/intact bacterial cells	Whole blood (mock)	9 bacterial species (worked mainly on S. aureus)	10^3 to 10^5	10 (S. aureus)	Not reported	Not reported	~5 to 15% (all cell) ~30 to 70% (S. aureus)	Lopes ALK et al. 2016 [34]
						Enriched blood culture (mock)	S. aureus, E. coli, S. capitis, K. pneumoniae	Not reported	Not reported	Not reported	Not reported	Not reported	Xue Y et al. 2021 [35]
						Cervical, vaginal swabs Tissue culture (mock)	C. trachomatis	Not reported	10^4	Not reported	Not reported	Not reported	Seth-Smith HMB et al. 2013 [36]
			Immunomagnetic microfluidics	•Highly reproducible •Automated	•Potential loss of intracellular pathogens •Recovery rate significantly reduces with complex samples •Requires fresh sample/intact bacterial cells •Some devices can be costly •Most devices cannot process large sample volume	Whole blood (mock)	E. coli	10^6	Not reported	Not reported	Not reported	~100%	Lee J-J et al. 2014 [37]
						Human RBCs in PBS (mock)	E. coli	10^6	Not reported	Not reported	Not reported	78 to >90%	Xia N et al. 2006 [38]
	Purified nucleic acid (Post-DNA extraction)	Selective host depletion	MBD2- based host depletion	•Rapid •Simple	•Reduced efficiency reported with many samples •Efficiency reduces with fragmented DNA •Expensive	DNA from sputum (patient)	7 Species	Not reported	Not reported	Not reported	~10 to 30% (DNA)	Not reported	NEBNext Microbiome - Nelson, M. T. et al. 2019 [58]
						DNA from saliva (mock)	Not reported	Not reported	Not reported	Not reported	Not reported	Not reported	NEBNext Microbiome - Marotz CA et al. 2018 [30]
						DNA from tissue (patient)	Not reported	Not reported	Not reported	~8.1% (DNA)	~17% (DNA)	Not reported	NEBNext Microbiome - Heravi FS et al. 2020 [31]
						DNA from tissue/body fluids	Not reported	Not reported	Not reported	8 to 11 fold (DNA)	50 fold (DNA)	Not reported	NEBNext Microbiome Feehery GR et al. 2013 [39]
			Methylation-dependent endonucleases (MD-REs)	•Cost effective •Rapid •Simple •HMW DNA not required	•Nonmethylated host DNA may not be removed •Off-target digestion has been reported for some species	Metagenomic DNA (mock)	E. coli, S. enterica	Not reported	Not reported	11 to 142 fold (DNA)	Not reported	Not reported	Enam SU et al. 2023 [41]
						DNA from whole blood (patient)	P. falciparum	Not reported	Not reported	~9 fold (DNA)	Not reported	Not reported	Oyola SO et al. 2013 [40]
						DNA from dried blood spots (mock)	P. falciparum	Not reported	Not reported	No enrichment	Not reported	Not reported	Shah Z et al. 2020 [42]
			CRISPR Cas9 based host depletion (DASH)	•Cost effective •Rapid •simle •Low DNA input	•Designed mainly to remove 16S and 12S mitochondrial rRNA •Off-target cleavage might occur •Not validated with whole blood and/or rapid ONT platforms	cDNA library from HeLa cells & CSF samples (patient)	Not reported	Not reported	Not reported	Not reported	>99 (rRNA HeLa cell) 81 to 88% (rRNA CSF)	Not reported	Gu W et al. 2016 [43]
						Mixed bacterial cDNA library (mock)	S. enterica, B. thetaiotaomicron	Not reported	Not reported	3.8 to 12 fold (DNA)	56 to 86% (DNA)	Not reported	Prezza G et al. 2020 [44]
		Selective pathogen enrichment	Biotinylated bait capture	•Rapid •Simple	•Poor sensitivity •Expensive •Potential loss of novel pathogens/AMR determinants	DNA from swabs/tissue (patient)	Not reported	Not reported	qPCR Ct >30 <90 to 900 copies	Not reported	Not reported	37-90% (DNA) Samples <30 Ct	Dennis TPW et al. 2022 [45]
			CRISPR Cas9 mediated selective sequencing	•Rapid •Simple	•Lack of comprehensive Cas9/gRNA library •Off-target cleavage might occur •Potential loss of novel pathogens/AMR determinants	Not reported	Not reported	Not reported	Not reported	Not reported	Not reported	Not reported	ONT Cas9 sequencing kit
			Selective whole genome amplification	•Highly sensitive •Cost effective •Rapid •Low DNA input	•Lack of comprehensive motif-based primers •Phi29/MDA is sensitive to inhibitors/temperature change •Potential loss of novel pathogens/AMR determinants	Mixed bacterial DNA (mock) Mixed host/bacterial DNA (mock)	B. burgdorferi, W. pipientis	Not reported	1 genome copy	>10^5 fold (DNA)	Not reported	Not reported	Leichty AR et al. 2014 [46]
						DNA from milk & vaginal swabs (patient)	Not reported	Not reported	Not reported	68 to 147 fold (DNA)	Not reported	Not reported	Cocking JH et al. 2020 [47]
						Mixed bacterial DNA (mock) Mixed host/bacterial DNA (mock)	W. pipientis, M. tuberculosis	Not reported	Not reported	10 to 100 fold (DNA)	Not reported	Not reported	Clarke EL et al. 2017 [48]
			Targeted amplicon sequencing	•Highly sensitive •Cost effective •Rapid •Low DNA input	•Lack of comprehensive AMR primer panel •16S rRNA primers often fall short for species identification •Potential loss of novel pathogens/AMR determinants	DNA from blood (patients)	Not reported	Not reported	Not reported	Not reported	Not reported	Not reported	Zhang Y et al. 2023 [49]
						DNA from sputum (patient)	Not reported	Not reported	Not reported	Not reported	Not reported	Not reported	Zhao K et al. 2022 [50]
						DNA from bacteria & environment	20 Species	Not reported	Not reported	Not reported	Not reported	Not reported	Smith SD et al. 2022 [51]
		Selective sequencing (ONT devices only)	Read Until	•No extra hands-on time •Cost effective	•Efficiency reduces with fragmented DNA •Unable to process large reference datasets •Some bioinformatic expertise required	Lambda DNA/amplicon (simulated library)	Not reported	Not reported	Not reported	~10 fold	Not reported	Not reported	Loose M et al. 2016 [52]
			RUBIC	•No extra hands-on time •Cost effective	•Efficiency reduces with fragmented DNA •Unable to process large reference datasets •Some bioinformatic expertise required	E. coli/Lambda DNA	Not reported	Not reported	Not reported	Up to 330 fold (Lambda DNA) ~15% (E. coli: Human)	Not reported	Not reported	Edwards HS et al. 2019 [53]
			Uncalled	•No extra hands-on time •Cost effective	•Efficiency reduces with fragmented DNA •Unable to process large reference datasets •Some bioinformatic expertise required	Metagenomic DNA (mock) & Human genes	8 Species	Not reported	Not reported	4 to 5 fold (DNA)	Not reported	Not reported	Kovaka S et al. 2021 [54]
			Readfish	•No extra hands-on time •Cost effective •Can process large reference datasets •User friendly (comes pre-installed with MinKNOW)	•Efficiency reduces with fragmented DNA	Metagenomic DNA (mock) & Human genes	8 Species	Not reported	Not reported	Up to 6 fold (DNA)	Not reported	Not reported	Payne A et al. 2021 [55]
						Metagenomic DNA standard (mock)	21 Species	Not reported	Not reported	Up to 13.8 fold (DNA)	Not reported	Not reported	Payne A et al. 2021 [55]
			Readbouncer	•No extra hands-on time •Cost effective •Can process large reference datasets •Does not required HMW DNA library	•Some bioinformatic expertise required	Metagenomic DNA (mock) Simulated human reads	8 Species	Not reported	Not reported	Not reported	Not reported	Not reported	Ulrich JU et al. 2022 [56]
Table 1: Physical and physicochemical methods for host DNA depletion and/or pathogen DNA enrichment; sample type, species, efficiency, advantages and disadvantages
HMW (High molecular weight) Ct (Cycle thresdhold value) AMR (Antimicrobial resistance) DASH (Depletion of Abundant Sequences by Hybridization) MBD2 (Methyl-CpG binding domain protein 2) CSF (Cerebrospinal fluid) CFU (Colony Forming Unit) Fc-MBL (Fc fragment of an antibody bound with mannose-binding lectin) Zn-DPA (Zinc-dipicolylamine) LysE35A (Mutated lysozyme) RBC (Red blood cell) WBC (White blo…
